# Supplementary material for: Precision Medicine in Aortic Anastomosis: A Numerical and Experimental Study of a Novel Double-Sided Needle
Source: J Pers Med. 2021 Dec 20;11(12):1385. doi: 10.3390/jpm11121385 (PMC8707865; doi:10.3390/jpm11121385)
Supplement: Supplementary file 1 [file jpm-11-01385-s001.zip]

Archive with 6 entries (4 files):
- jpm-1502716-supplementary/
- jpm-1502716-supplementary/Supplementary Video S1.mp4
- jpm-1502716-supplementary/Supplementary Video S2.mp4
- Supplementary Material/
- Supplementary Material/Supplementary Video 1.mp4
- Supplementary Material/Supplementary Video 2.mp4
